# Supplementary material for: Exome sequencing identifies novel somatic variants in African American esophageal squamous cell carcinoma
Source: Sci Rep. 2021 Jul 20;11:14814. doi: 10.1038/s41598-021-94064-0 (PMC8292420; doi:10.1038/s41598-021-94064-0)
Supplement: Supplementary file 2 — Supplementary Table S1. [file 41598_2021_94064_MOESM2_ESM.xlsx]

## Sheet: Sheet1
Supplementary Table 1: Demographics of African American ESCC patients
Patient Tumor sample	Age	Sex	Stage	Tobacco use	Alcohol abuse	Survival Time (Days)
T16	54	Female	I	Yes	Yes	879
T9	53	Male	IV	Yes	Yes	812
T14	66	Male	IV	Yes	Yes	657
T15	74	Male	IV	Yes	Yes	538
T7	80	Male	IV	No	No	450
T6	63	Male	III	Yes	Yes	364
T5	68	Male	III	Yes	Yes	337
T19	79	Male	IV	Yes	Yes	157
T8	70	Male	III	Yes	Yes	69
T1	77	Male	IV	Yes	No	14
