# Supplementary material for: Exome sequencing identifies novel somatic variants in African American esophageal squamous cell carcinoma
Source: Sci Rep. 2021 Jul 20;11:14814. doi: 10.1038/s41598-021-94064-0 (PMC8292420; doi:10.1038/s41598-021-94064-0)
Supplement: Supplementary file 5 — Supplementary Table S4. [file 41598_2021_94064_MOESM5_ESM.xlsx]

## Sheet: Sheet1
Supplementary Table S4: AA ESCC SNVs and short InDels that were previously identified and listed in COSMIC database
Hugo_Symbol	Chromosome	Start_Position	End_Position	Reference_Allele	Tumor_Seq_Allele2	Tumor_Sample_Barcode	Variant_Classification
ARHGAP5	14	32156633	32156633	A	T	S6	3'UTR
CLCN1	7	143321803	143321803	C	T	S6	Silent
LY9	1	160801881	160801881	C	A	S6	Intron
MTHFR	1	11793961	11793961	C	T	S6	Silent
UGT2B10	4	68830851	68830851	G	A	S6	Missense_Mutation
SLFN13	17	35442020	35442020	G	A	S6	Missense_Mutation
CLGN	4	140392262	140392262	C	CAAG	S6	In_Frame_Ins
PRDM9	5	23527612	23527612	C	A	S6	Missense_Mutation
ITIH5	10	7579775	7579775	G	A	S6	Silent
TP53	17	7674268	7674268	A	T	S6	Missense_Mutation
TP53	17	7673534	7673534	C	T	e16	Splice_Site
OR4C5	11	48365802	48365802	C	T	e14	Missense_Mutation
ADAMTS12	5	33549317	33549317	G	A	e14	Missense_Mutation
ZFP36L2	2	43225490	43225490	G	A	e14	Missense_Mutation
ADAR	1	154598427	154598427	T	C	e14	Missense_Mutation
UGT2B10	4	68830851	68830851	G	A	e14	Missense_Mutation
FABP4	8	81478898	81478898	G	A	e14	Silent
MTHFR	1	11793961	11793961	C	T	e14	Silent
CLCN1	7	143321803	143321803	C	T	e14	Silent
LY9	1	160801881	160801881	C	A	e14	Intron
ITIH5	10	7579775	7579775	G	A	e14	Silent
ARHGAP5	14	32156633	32156633	A	T	e14	3'UTR
CLGN	4	140392262	140392262	C	CAAG	e14	In_Frame_Ins
PIGT	20	45421416	45421416	G	A	s5	Missense_Mutation
OR52D1	11	5489616	5489616	C	T	s5	Missense_Mutation
TP53	17	7673534	7673534	C	T	s5	Splice_Site
PPHLN1	12	42445997	42445997	G	A	s5	Missense_Mutation
GPR148	2	130730118	130730118	C	T	s5	Missense_Mutation
ADAM19	5	157519932	157519932	C	T	s5	Silent
TEKT3	17	15312271	15312271	C	T	s5	Silent
COL14A1	8	120279978	120279978	G	A	s5	Silent
CGN	1	151518699	151518699	C	T	s5	Silent
FBXO10	9	37518380	37518380	G	A	s5	Silent
METTL22	16	8644657	8644657	C	T	s7	Missense_Mutation
LILRA6	19	54241789	54241789	C	T	s7	Missense_Mutation
NPIPB2	16	11927489	11927489	C	T	s7	Missense_Mutation
MUC21	6	30986637	30986637	C	G	s7	Missense_Mutation
CSHL1	17	63910842	63910842	G	C	s7	Silent
GIMAP1	7	150720493	150720493	C	T	s7	Silent
IQCJ-SCHIP1	3	159263451	159263451	A	T	s7	Intron
TPD52	8	80038071	80038071	C	T	s7	3'UTR
PCDHB10	5	141193992	141193992	G	A	s7	Silent
CYP2A6	19	40849944	40849944	A	G	s7	Silent
PTAFR	1	28150287	28150287	G	A	s7	Silent
CYTL1	4	5016917	5016917	C	T	s7	Silent
ZNF208	19	21974068	21974068	G	A	s7	Silent
ZNF780B	19	40028594	40028594	G	A	s7	3'UTR
CASP1	11	105034373	105034373	T	G	s1	Missense_Mutation
ZFHX4	8	76866266	76866266	C	T	s1	3'UTR
AHNAK	11	62520206	62520206	G	A	s1	Silent
CEACAM5	19	41715065	41715065	C	T	s1	Silent
OBSCN	1	228284861	228284861	C	T	s1	Intron
HSPA1B	6	31827771	31827771	C	T	s1	5'UTR
SLITRK3	3	165190741	165190741	C	T	s1	Silent
CYP2A6	19	40849944	40849944	A	G	s1	Silent
MOV10L1	22	50147099	50147099	G	A	s8	Intron
TP53	17	7673534	7673534	C	T	e16	Splice_Site
