# Supplementary material for: Exome sequencing identifies novel somatic variants in African American esophageal squamous cell carcinoma
Source: Sci Rep. 2021 Jul 20;11:14814. doi: 10.1038/s41598-021-94064-0 (PMC8292420; doi:10.1038/s41598-021-94064-0)
Supplement: Supplementary file 8 — Supplementary Table S7. [file 41598_2021_94064_MOESM8_ESM.xlsx]

## Sheet: Sheet1
Supplemetary Table S7: Variants that have significant CHASMplus scores
Chrom	Position	Ref_Base	Alt_Base	Note	Gene	Sequence_Ontology	cDNA_change	Protein_Change	Interactors	Function_Class	CADD Score	CADD_Phred	Driver_class	Class	Cancer_Types	CHASMplus_Score	Disease	Disease_Names	Variant_Count (Tissue)	Occurrences	Rank_score	AdaBoost_Score	Random_Forest Score	rsID	Essential	Converted_Rank Score	Rank_score	Prediction	Rank_score	Prediction	Rank_Score	Ref_Sequence	Alt_Sequence	Term	GeneHancer_Type	GeneHancer_ID	Global_AF	pLI	Global_AF	Chrom	Position	Interactors	Value	rsID	LoF_Score	Accession_ID	Link	Rank_score	Functional_Impact
chr17	7674268	A	T	S6	TP53	missense_variant	c.695T>A	p.Ile232Asn	AAGAB;ABCE1;ABL1;ABR;ABRAXAS2;ACKR3;ACSL4;ACTA2;ACTB;ACTBL2;ACTL6A;ACVR1C;ADAM28;ADH5;AGBL2;AGO1;AGO2;AGT;AIFM2;AIMP2;AIPL1;AKAP12;AKT1;ALYREF;ANG;ANK2;ANKRD2;ANTKMT;ANXA2;ANXA3;ANXA7;APEX1;APOH;APPL1;APTX;AR;ARAF;ARHGEF17;ARID1A;ARID3A;ARIH2;ARL3;ARMCX5;ARNT;ARPP21;ASF1A;ASH2L;ASPM;ATF3;ATM;ATP5F1A;ATR;ATRX;ATXN3;AURKA;AURKB;AXIN1;BABAM2;BACH1;BAG1;BAG2;BAG5;BAIAP2L1;BAK1;BANP;BARD1;BAX;BBC3;BCL…		4.4017	31	Oncogene, TSG, fusion	TSG	bowel:2; ovaryfallopiantube:1	0.744	Li-Fraumeni syndrome;familial ovarian cancer	Li-Fraumeni_syndrome	large_intestine(1);ovary(1);thyroid(1);oesophagus(3);lung(1);upper_aerodigestive_tract(1);liver(1);stomach(1)	39435	0.53011				E	0.9981	0.95764	Damaging	0.925	Damaging	0.8544	AGGATGGGCCTCCGGTTCATGCCGCCCATGCAGGAACTGTTACACATGTAGTTGTAGTGGATGGTGGTACAGTCAGAGCCAACCTAGGAGATAACACAGGCCCAAGATGAGGCCAGTGCGCC	AGGATGGGCCTCCGGTTCATGCCGCCCATGCAGGAACTGTTACACATGTAGTTGTAGTGGTTGGTGGTACAGTCAGAGCCAACCTAGGAGATAACACAGGCCCAAGATGAGGCCAGTGCGCC	Cellular tumor antigen p53				0.16862;0.09208;0.18099;0.12352;0.16862;0.13372;0.45474;0.48214;0.04439;0.05646;0.39297;0.8095		chr17	7577586	AIMP2;AIPL1;ANK2;ANXA3;ANXA7;APOH;APPL1;APTX;AR;ARIH2;ARL3;ARRB1;ASH2L;ATAD3A;ATAD3B;ATF3;ATG7;ATM;ATR;AURKB;AXIN1;BAG1;BAG2;BAG6;BANP;BARD1;BAX;BCL2;BCL2L1;BCL6;BCR;BHLHE40;BLM;BMP1;BMX;BRCA1;BRCA2;BRD7;BTBD2;BTRC;CABLES1;CASP1;CCAR2;CCDC106;CCDC8;CCL18;CCT2;CCT3;CCT4;CCT5;CCT6A;CCT7;CCT8;CDC42;CDK2;CDKN1A;CDKN2A;CDKN2C;CEBPB;CEBPZ;CEP120;CEP128;CEP135;CEP152;CHEK1;CHEK2;CITED1;CLK3;COLGALT1;COP…			0.000965		http://www.cravat.us/MuPIT_Interactive?gm=chr17:7674268	0.49442	Low
chr17	16048877	C	A	S6	NCOR1	missense_variant	c.6504G>T	p.Leu2168Phe	AR;ATXN1;ATXN1L;ATXN3;BACH1;BAZ1A;BCL6;BPTF;C1D;C6orf141;CBFA2T2;CBFA2T3;CDC16;CDKN1A;CEBPB;CEP43;CHD1;CHUK;CLK1;CNOT2;COPS2;CORO2A;CREB1;CREBBP;CSNK2A1;CXADR;DACH1;DZIP3;EGLN3;EMD;EP300;ERBB4;ESR1;ETS1;ETS2;ETV6;EWSR1;EXOSC1;EYA2;FBXW7;FOXK1;FOXK2;GPS2;GTF2B;H3C1;H4C1;HDAC3;HDAC4;HDAC5;HDAC7;HDAC9;HESX1;HEY2;HMGXB4;HNRNPLL;HSPA4;HTT;IL17RA;IRF2BP2;IRF5;ITGAV;JUN;KDM4A;KDM5B;KDM5C;KIF11;KIF18A;KI…		2.4417	22.2	TSG	TSG		0.429				3445	0.26014				E	0.51236	0.33335	Damaging	0.25784	Neutral	0.99027	GGTTGCTGTCACTAGGAAGCACACTTACCTCTGCTCTGCAGGCTCTGCGCCCCTCTGAGACAAGAGCAGCAAGCTGTCCTGTTTCTCATGCACAACCGGAACCTGGGGTGGGGAGATGGGCT	GGTTGCTGTCACTAGGAAGCACACTTACCTCTGCTCTGCAGGCTCTGCGCCCCTCTGAGAAAAGAGCAGCAAGCTGTCCTGTTTCTCATGCACAACCGGAACCTGGGGTGGGGAGATGGGCT	Nuclear receptor corepressor 1				1.0;1.0;0.99967;1.0;0.99934;0.99999;0.91722;0.33372;0.99994;0.77331;0.71537;0.1655;0.99995;NA		chr17	15952191	AKAP8;AR;ATXN1;BAG1;CDC5L;DACH1;EGLN3;ENO1;ESR1;EXOSC1;FGFR1OP;FOXK1;FOXK2;GOLGA2;HDAC3;HDAC4;HDAC5;HDAC7;HDAC9;HK1;HSCB;HTT;KDM5C;KIF18A;KIF5B;KPNA1;LIN54;MYB;MYC;NBEAL2;NCOR2;NELFE;NINL;NR1D1;NR1H2;NR1H3;PFKFB1;PPARA;PPARD;PPARG;PTBP3;RAB5A;RARA;REST;RUNX1T1;SF3A1;SF3B3;SGO1;SIAH2;SIRT1;SKI;SKIL;SMARCA4;SMARCB1;SMARCC1;SMARCC2;SNW1;SRCAP;SREBF1;TBL1XR1;TCF12;THRB;TRIM28;TULP3;UGT2B17;YWHAE;ZMYN…			0.467			0.61173	Medium
chr5	112819045	C	A	e14	APC	missense_variant	c.1013C>A	p.Ser338Tyr	ACADVL;ACTN1;ADGRL1;AGFG1;AGR3;AKAP13;ALDH2;AMER1;ANKRD17;ANKRD28;ANXA7;AP2B1;AP2M1;APC;ARHGAP21;ARHGEF4;AXIN1;AXIN2;BBX;BTRC;BUB1;BUB1B;BUB3;C4A;CASC3;CCDC6;CCL5;CDK9;CEP128;CEP250;CFTR;CGNL1;COG4;COG5;COPS5;CREBBP;CSNK1A1;CSNK1D;CSNK1E;CSNK2A1;CSNK2B;CTBP1;CTNNA1;CTNNA3;CTNNB1;CTNNBIP1;CYP17A1;CYTH2;DIRAS3;DKK3;DLG3;DLGAP1;DST;DVL2;EEF1D;EGLN3;EPAS1;ERBIN;EXPH5;FAM214A;FAM83B;FBXO30;FBXW11;FHOD…		3.67583	25.3	TSG	TSG		0.699	APC-related attenuated familial adenomatous polyposis			13050	0.6763				E	0.97423	0.80839	Damaging	0.67522	Damaging	0.83141	TGTTGTCAATGCTTGGTACTCATGATAAGGATGATATGTCGCGAACTTTGCTAGCTATGTCTAGCTCCCAAGACAGCTGTATATCCATGCGACAGTCTGGATGTCTTCCTCTCCTCATCCAG	TGTTGTCAATGCTTGGTACTCATGATAAGGATGATATGTCGCGAACTTTGCTAGCTATGTATAGCTCCCAAGACAGCTGTATATCCATGCGACAGTCTGGATGTCTTCCTCTCCTCATCCAG	Adenomatous polyposis coli protein				1.0;1.0;0.99231;0.99896;1.0;0.00013318;0.99912		chr5	112154742	ACTN1;ADGRL1;AGFG1;AGR3;AKAP13;AMER1;AMER2;AMER3;ANKRD17;ANKRD28;ANP32B;ANXA7;AP2B1;ARHGAP21;ARHGEF4;ASAP1;ASCC3L1;AXIN1;BAAT;BBX;BTRC;BUB1;C4A;CAPZA2;CASC3;CCL5;CDC42;CEP128;CGNL1;COG4;COG5;CREBBP;CSNK1E;CSNK2A1;CTBP1;CTNNA1;CTNNB1;CTNNBIP1;CTSV;CYP17A1;CYTH2;DDB1;DIRAS3;DKK3;DLG1;DST;DVL1;DVL1P1;DVL2;EEF1D;EGLN3;EPAS1;ERBIN;EXPH5;FAM20C;FAM214A;FAM83B;FANCC;FBP1;FBXO30;FHOD1;FLNA;GIGYF2;GOLGA2;…			0.00386		http://www.cravat.us/MuPIT_Interactive?gm=chr5:112819045	0.85651	Medium
chr7	152273774	C	T	e14	KMT2C	missense_variant	c.943G>A	p.Gly315Ser	AK1;APPL2;ASCL2;ASH2L;CDC73;DPY30;ELAVL1;ERP44;FOXA1;H3-3A;H3-4;H3C1;H3C14;HNRNPL;JUN;KDM4B;KDM6A;MAPK14;MTNR1B;NCOA6;PAGR1;PAXIP1;RBBP5;RING1;SMARCB1;TRIM25;TSC22D1;WDR5;WDR82		4.04413	27.3	TSG	TSG		0.511			liver(3);central_nervous_system(7);soft_tissue(10);large_intestine(1);bone(2);haematopoietic_and_lymphoid_tissue(2);lung(2);prostate(2);biliary_tract(1);ovary(1);skin(1)	11902	0.79574			rs149992209		0.72467	0.76869	Damaging	0.82982	Damaging	0.55638	GAGCTTGGTCAATGTGTTCTGGACAAAGCAGGAAGATGTGACTGAAATCCTGAAAGGTGCCGGCTCCTGCAGCACAAGGATAATGATACATCTGGGTACATTTCTCTTCACAGCATTTGATA	GAGCTTGGTCAATGTGTTCTGGACAAAGCAGGAAGATGTGACTGAAATCCTGAAAGGTGCTGGCTCCTGCAGCACAAGGATAATGATACATCTGGGTACATTTCTCTTCACAGCATTTGATA	Histone-lysine N-methyltransferase 2C			0.00424929	1.0;1.0;1.0;0.97131;0.15361;1.0;0.59339;0.46087;0.74527	0.000466833	chr7	151970859	AK1;APPL2;ASH2L;CALR;CDC73;CLPB;ERP44;JUN;MAPK14;MTNR1B;NCOA6;PABPC1;PAGR1;PAXIP1;RBBP5;RING1;TCOF1;TP53;TSC22D1;WDR5		rs149992209				0.65136	Medium
chr12	12717994	T	G	s1	CDKN1B	missense_variant	c.155T>G	p.Met52Arg	ABL1;AGO2;AKT1;ARHGDIA;ARIH1;BAG3;CAMK1;CASP8;CCNA1;CCNA2;CCNB1;CCND1;CCND2;CCND3;CCNE1;CCNE2;CDC34;CDK1;CDK2;CDK3;CDK4;CDK5;CDK6;CDK7;CDKN1A;CKS1B;CKS2;COP1;COPS5;COPS6;CUL1;CUL4A;DCLRE1C;DDB1;ELAVL1;GNL3;GRB2;H1-1;H1-5;HSP90AA1;HSPA8;IGF1R;IRF1;JAK2;KAT2B;KPNA1;KPNA4;KPNA6;LYN;MAPK10;MAPK8;MYC;NUP50;PAX5;PIN1;PRB2;PSMB1;RBX1;RCHY1;RHOA;RNF123;RPS6KA1;SGK1;SIAH1;SIRT6;SKP1;SKP2;SPDYA;SRC;STMN1;T…		4.28582	29.5	TSG			0.512	hereditary nonpolyposis colon cancer;multiple endocrine neoplasia type 4	Multiple_endocrine_neoplasia,_type_4|Hereditary_cancer-predisposing_syndrome		519	0.41768			rs543122580	N	0.83905	0.68423	Damaging	0.76542	Damaging	0.4053	TCTTCGGCCCGGTGGACCACGAAGAGTTAACCCGGGACTTGGAGAAGCACTGCAGAGACATGGAAGAGGCGAGCCAGCGCAAGTGGAATTTCGATTTTCAGAATCACAAACCCCTAGAGGGC	TCTTCGGCCCGGTGGACCACGAAGAGTTAACCCGGGACTTGGAGAAGCACTGCAGAGACAGGGAAGAGGCGAGCCAGCGCAAGTGGAATTTCGATTTTCAGAATCACAAACCCCTAGAGGGC	Cyclin-dependent kinase inhibitor 1B			0.000141436	0.66239;0.25088;0.59676	0.000363174	chr12	12870928	AKT1;ARHGDIA;ARIH1;AURKA;BANP;CCNA1;CCNA2;CCNB1;CCNB2;CCND1;CCND2;CCND3;CCNE1;CCNE2;CDK1;CDK2;CDK3;CDK4;CDK5;CDK5R1;CDK6;CDKN1A;CHUK;CKS1B;COPS5;CUL1;GRB2;IRF1;JAK2;KPNA2;KPNA3;KPNA5;KPNA6;LYN;MCM7;MTUS2;NUTF2;PIM1;RAN;RBX1;RHOA;RPL27A;RPS6KA1;SCML2;SKP1;SKP2;SPDYA;SRC;STMN1;THAP1;TRAF2;UBA1;UBE2D2;UCHL1;YES1;YWHAB;YWHAE;YWHAG;YWHAQ		rs543122580	0.213		http://www.cravat.us/MuPIT_Interactive?gm=chr12:12717994	0.60066	Medium
chr9	136518633	G	A	e15	NOTCH1	missense_variant	c.1057C>T	p.Arg353Cys	ADAM10;AKT1;ANAPC1;ANAPC5;ANAPC7;ANKRD44;APBB1;APP;ARHGEF2;ARIH1;ARIH2;ARL6IP5;ARMC8;ARRB1;ASCC3;B3GALT4;BCL11B;C9orf62;CACNA1A;CAMK4;CAND1;CARMIL2;CBL;CCT3;CCT6A;CCT8;CCZ1B;CDC23;CDC27;CDH1;CEP57L1;CHD4;CNOT1;CNTN1;COL4A6;CTDSPL;CTNNB1;CUL3;DAZAP2;DDX17;DHX15;DHX8;DLK2;DLL1;DTX1;DTX4;EGFL7;EIF3F;EP300;EPN1;ERH;EXT1;FAM185A;FANCA;FANCC;FANCF;FANCG;FBXW7;FRYL;GATAD2B;GFI1B;GOLGA2;GOPC;GPS1;GSK3B;H…		4.54571	32	Oncogene, TSG, fusion	TSG		0.756	familial thoracic aortic aneurysm and aortic dissection		upper_aerodigestive_tract(2);NS(1);central_nervous_system(1);skin(2);lung(1);urinary_tract(1);penis(1)	6752	0.99901			rs1300110216	E	0.87366	0.93031	Damaging	0.71917	Damaging	0.52595	GGGCCTCAAGGCACTCACCTGTGCGGCCATGGGGACACTCGCAGTAGAAGGAGGCCACACGGTCATGGCAGGTGGCGCCGTGGAAGCAGGCGGCGCTGGCACAGTCATCAATGTTCTCGCTG	GGGCCTCAAGGCACTCACCTGTGCGGCCATGGGGACACTCGCAGTAGAAGGAGGCCACACAGTCATGGCAGGTGGCGCCGTGGAAGCAGGCGGCGCTGGCACAGTCATCAATGTTCTCGCTG	Neurogenic locus notch homolog protein 1	Enhancer	GH09I136514	3.18817e-05	1	6.97846e-06	chr9	139413085	ANAPC1;ANAPC5;ANAPC7;ARHGEF2;ARIH1;ARIH2;ARMC8;ASCC3;ATM;BCL11B;C7orf28A;CACNA1A;CAND1;CARMIL2;CCT3;CCT6A;CCT8;CDC23;CDC27;CHD4;CNOT1;DDX17;DHX15;DHX8;ERH;FBXW7;FRYL;GATAD2B;GFI1B;GPS1;HCFC1;HCLS1;HDAC1;HIF1A;HIF1AN;HLTF;HTATSF1;IFI16;IKZF1;IKZF2;IKZF3;IPO5;JAG1;KDM1A;KIF2A;KIF3A;KPNA3;KPNB1;LILRB2;LIMK2;LRBA;LRCH1;MAML1;MAML3;MAPK1;MAU2;MCM3;MCM5;MDN1;MED23;MED25;MMS19;MOB1A;NBEA;NCKAP1L;NFKB1;N…		rs1300110216	0.000207			0.57591	Medium
[truncated: 16 more columns]
